# Supplementary material for: Mechanical Stretch Control of Adipocyte AKT Signaling and the Role of FAK and ROCK Mechanosensors
Source: Bioengineering (Basel). 2024 Dec 16;11(12):1279. doi: 10.3390/bioengineering11121279 (PMC11673816; doi:10.3390/bioengineering11121279)
Supplement: Supplementary file 1 [file bioengineering-11-01279-s001.zip]

Archive with 1 entries (1 files):
- bioengineering-3316041-supplementary.pdf
